# Supplementary material for: Investigating Human Mitochondrial Genomes in Single Cells
Source: Genes (Basel). 2020 May 11;11(5):534. doi: 10.3390/genes11050534 (PMC7290567; doi:10.3390/genes11050534)
Supplement: Supplementary file 1 [file genes-11-00534-s001.zip]

Archive with 11 entries (10 files):
- SupplementaryTable1.xlsx
- __MACOSX/
- __MACOSX/._SupplementaryTable1.xlsx
- SupplementaryTable5.xlsx
- __MACOSX/._SupplementaryTable5.xlsx
- SupplementaryTable4.xlsx
- __MACOSX/._SupplementaryTable4.xlsx
- SupplementaryTable3.xlsx
- __MACOSX/._SupplementaryTable3.xlsx
- SupplementaryTable2.xlsx
- __MACOSX/._SupplementaryTable2.xlsx
