# Supplementary material for: Investigating Human Mitochondrial Genomes in Single Cells
Source: Genes (Basel). 2020 May 11;11(5):534. doi: 10.3390/genes11050534 (PMC7290567; doi:10.3390/genes11050534)
Supplement: Supplementary file 1 [file genes-11-00534-s001.zip › SupplementaryTable1.xlsx]

## Sheet: SupplementaryTable1
Run ID	Sample Name	Cell Type	Sequencing Technology	Sample	Protocol	mtDNA coverage (%)	N. of contigs	mtDNA coverage	nuclear coverage
SRR1777243	HT-bulk	HT-29	WGS	bulk	unamplified	99.99	1	32.39	0.33881
SRR1777244	HT-bulk.e	HT-29	WES	bulk	unamplified	88.82	31	12.65	1.48127
SRR1777245	HT-DOP1	HT-29	WGS	SC1	DOP-PCR	99.85	1	109.15	0.244543
SRR1777246	HT-DOP1.e	HT-29	WES	SC1	DOP-PCR	69.38	69	11.78	0.536734
SRR1777247	HT-DOP1.e	HT-29	WES	SC1	DOP-PCR	68.44	52	11.64	0.476767
SRR1777248	HT-DOP2	HT-29	WGS	SC2	DOP-PCR	99.99	1	115.5	0.216681
SRR1777249	HT-DOP2.e	HT-29	WES	SC2	DOP-PCR	75.12	53	13.46	0.0152927
SRR1777250	HT-DOP2.e	HT-29	WES	SC2	DOP-PCR	76.24	53	13.49	0.000596333
SRR1777251	HT-eWGA1	HT-29	WGS	SC1	eWGA	99.99	1	275.33	0.330196
SRR1777252	HT-eWGA1.e	HT-29	WES	SC1	eWGA	99.79	2	31.58	0.00323733
SRR1777253	HT-eWGA2	HT-29	WGS	SC2	eWGA	99.99	1	180.11	0.202365
SRR1777254	HT-eWGA2.e	HT-29	WES	SC2	eWGA	99.78	1	31.03	0.649148
SRR1777255	HT-eWGA2.e	HT-29	WES	SC2	eWGA	99.86	1	30.37	0.570779
SRR1777256	HT-eWGA3	HT-29	WGS	SC3	eWGA	99.99	1	156	0.170375
SRR1777257	HT-eWGA3	HT-29	WGS	SC3	eWGA	99.99	1	155.4	0.170204
SRR1777258	HT-eWGA3.e	HT-29	WES	SC3	eWGA	99.86	1	28.26	0.792882
SRR1777259	HT-eWGA3.e	HT-29	WES	SC3	eWGA	99.75	2	27.92	0.881084
SRR1777260	HT-eWGA4	HT-29	WGS	SC4	eWGA	99.99	1	395.54	0.44052
SRR1777261	HT-eWGA4.e	HT-29	WES	SC4	eWGA	99.99	1	64.27	2.30379
SRR1777262	HT-eWGA5	HT-29	WGS	SC5	eWGA	99.93	1	45.67	0.070119
SRR1777263	HT-eWGA5.e	HT-29	WES	SC5	eWGA	99.98	1	31.13	0.008501
SRR1777264	HT-eWGA6	HT-29	WGS	SC6	eWGA	99.94	1	55.88	0.0875853
SRR1777265	HT-eWGA6.e	HT-29	WES	SC6	eWGA	98.88	4	20.52	0.008473
SRR1777266	HT-eWGA7	HT-29	WGS	SC7	eWGA	99.95	1	36.19	0.010368
SRR1777267	HT-eWGA7.e	HT-29	WES	SC7	eWGA	99.75	1	24.46	0.0205973
SRR1777268	HT-eWGA8	HT-29	WGS	SC8	eWGA	99.99	1	51.95	0.067071
SRR1777269	HT-eWGA8.e	HT-29	WES	SC8	eWGA	99.93	1	65.85	1.40924
SRR1777270	HT-eWGA8.e	HT-29	WES	SC8	eWGA	99.96	1	65.36	0.00226533
SRR1777271	HT-eWGA9	HT-29	WGS	SC9	eWGA	99.95	1	43.93	0.029535
SRR1777272	HT-eWGA9.e	HT-29	WES	SC9	eWGA	99.89	1	43.14	1.16119
SRR1777273	HT-eWGA9.e	HT-29	WES	SC9	eWGA	99.87	1	42.77	1.52286
SRR1777274	HT-MAL1	HT-29	WGS	SC1	MALBAC	63.5	40	12.76	0.316933
SRR1777275	HT-MAL2.e	HT-29	WES	SC2	MALBAC	2.5	9	1.35	2.15602
SRR1777276	HT-MAL1.e	HT-29	WES	SC1	MALBAC	5.72	20	2.37	2.01816
SRR1777277	HT-MAL1.e	HT-29	WES	SC1	MALBAC	7.27	16	2.21	1.1864
SRR1777278	HT-MAL2	HT-29	WGS	SC2	MALBAC	55.78	38	10.54	0.356784
SRR1777279	HT-MDA1	HT-29	WGS	SC1	MDA	99.99	1	260.97	0.00772167
SRR1777280	HT-MDA1.e	HT-29	WES	SC1	MDA	99.95	1	27.44	1.06853
SRR1777281	HT-MDA2	HT-29	WGS	SC2	MDA	99.99	1	124.08	0.00135367
SRR1777282	HT-MDA2.e	HT-29	WES	SC2	MDA	99.92	1	26.56	0.000904333
SRR1777283	HT-MDA2.e	HT-29	WES	SC2	MDA	99.76	1	26.32	1.18108
SRR1777284	HU-bulk	HUVEC	WGS	bulk	unamplified	99.99	1	801.48	3.77808
SRR1777285	HU-bulk	HUVEC	WGS	bulk	unamplified	100	1	1460.82	7.06969
SRR1777286	HU-bulk	HUVEC	WGS	bulk	unamplified	100	1	1452.74	7.01914
SRR1777287	HU-eWGA1	HUVEC	WGS	SC1	eWGA	100	1	5735.16	7.62371
SRR1777288	HU-eWGA1	HUVEC	WGS	SC1	eWGA	100	1	5709.28	7.92525
SRR1777289	HU-eWGA10	HUVEC	WGS	SC10	eWGA	37.7	105	3.78	0.00122933
SRR1777290	HU-eWGA2	HUVEC	WGS	SC2	eWGA	99.98	1	4319.07	2.53165
SRR1777291	HU-eWGA2	HUVEC	WGS	SC2	eWGA	99.99	1	4402.17	2.71903
SRR1777292	HU-eWGA3	HUVEC	WGS	SC3	eWGA	99.7	2	25.54	0.0280037
SRR1777293	HU-eWGA3	HUVEC	WGS	SC3	eWGA	99.64	2	25.47	0.0280407
SRR1777294	HU-eWGA4	HUVEC	WGS	SC4	eWGA	100	1	2159.41	2.29497
SRR1777295	HU-eWGA5	HUVEC	WGS	SC5	eWGA	99.97	1	89.82	0.0457287
SRR1777296	HU-eWGA5	HUVEC	WGS	SC5	eWGA	99.99	1	89.73	0.0483613
SRR1777297	HU-eWGA6	HUVEC	WGS	SC6	eWGA	99.2	3	28.35	0.0331453
SRR1777298	HU-eWGA6	HUVEC	WGS	SC6	eWGA	99.84	1	29.67	0.035585
SRR1777299	HU-eWGA7	HUVEC	WGS	SC7	eWGA	99.49	2	31.05	0.037698
SRR1777300	HU-eWGA7	HUVEC	WGS	SC7	eWGA	99.61	2	30.79	0.034788
SRR1777301	HU-eWGA8	HUVEC	WGS	SC8	eWGA	99.99	1	147.12	0.0462897
SRR1777302	HU-eWGA8	HUVEC	WGS	SC8	eWGA	99.99	1	150.51	0.0476933
SRR1777303	HU-eWGA9	HUVEC	WGS	SC9	eWGA	99.99	1	3925.57	1.91751
SRR1777304	HU-MAL1	HUVEC	WGS	SC1	MALBAC	98.64	5	53.65	1.6377
SRR1777305	HU-MAL1	HUVEC	WGS	SC1	MALBAC	100	1	210.84	0.0725633
SRR1777306	HU-MAL2	HUVEC	WGS	SC2	MALBAC	6.61	38	1.49	0.0349463
SRR1777307	HU-MDA	HUVEC	WGS	SC1	MDA	100	1	23381.3	-
SRR1777308	HU-MDA	HUVEC	WGS	SC2	MDA	100	1	23616.3	-
SRR7245896	GSM3169381	TF1	WGS	bulk	ATAC	100	1	2874.45	1.31591
SRR7246099	GSM3169566	TF1	WGS	SC1	ATAC	100	1	328.69	7.8672
SRR7246100	GSM3169567	TF1	WGS	SC2	ATAC	100	1	284.91	8.27425
SRR7246101	GSM3169568	TF1	WGS	SC3	ATAC	100	1	180.7	8.88122
SRR7246102	GSM3169569	TF1	WGS	SC4	ATAC	100	1	311.91	8.23263
SRR7246103	GSM3169570	TF1	WGS	SC5	ATAC	100	1	344.28	7.92277
SRR7246104	GSM3169571	TF1	WGS	SC6	ATAC	100	1	225.74	8.31469
SRR7246105	GSM3169572	TF1	WGS	SC7	ATAC	100	1	268.87	8.06468
SRR7246106	GSM3169573	TF1	WGS	SC8	ATAC	100	1	295.52	8.26949
SRR7246107	GSM3169574	TF1	WGS	SC9	ATAC	99.7465	3	59.18	7.25574
SRR7246108	GSM3169575	TF1	WGS	SC10	ATAC	100	1	233.89	7.71906
SRR7246109	GSM3169576	TF1	WGS	SC11	ATAC	100	1	352.85	7.46436
SRR7246110	GSM3169577	TF1	WGS	SC12	ATAC	99.9879	1	145.32	7.33397
SRR7246111	GSM3169578	TF1	WGS	SC13	ATAC	100	1	236.6	7.47604
SRR7246112	GSM3169579	TF1	WGS	SC14	ATAC	100	1	93.23	6.32649
SRR7246113	GSM3169580	TF1	WGS	SC15	ATAC	100	1	343.09	6.85989
SRR7246114	GSM3169581	TF1	WGS	SC16	ATAC	100	1	204.15	7.4468
SRR7246115	GSM3169582	TF1	WGS	SC17	ATAC	100	1	254.68	8.30396
SRR7246116	GSM3169583	TF1	WGS	SC18	ATAC	100	1	279.56	8.44165
SRR7246117	GSM3169584	TF1	WGS	SC19	ATAC	100	1	420.62	7.69475
SRR7246118	GSM3169585	TF1	WGS	SC20	ATAC	100	1	268.77	7.5914
SRR7246119	GSM3169586	TF1	WGS	SC21	ATAC	100	1	373.05	8.35373
SRR7246120	GSM3169587	TF1	WGS	SC22	ATAC	99.7163	2	52.48	6.40944
SRR7246121	GSM3169588	TF1	WGS	SC23	ATAC	100	1	332.69	6.84942
SRR7246122	GSM3169589	TF1	WGS	SC24	ATAC	98.9921	5	148.63	5.24413
SRR7246123	GSM3169590	TF1	WGS	SC25	ATAC	100	1	431.82	8.56383
SRR7246124	GSM3169591	TF1	WGS	SC26	ATAC	100	1	165.27	7.7354
SRR7246125	GSM3169592	TF1	WGS	SC27	ATAC	100	1	168.81	5.36478
SRR7246126	GSM3169593	TF1	WGS	SC28	ATAC	100	1	78.72	6.50906
SRR7246127	GSM3169594	TF1	WGS	SC29	ATAC	100	1	267.59	8.49057
SRR7246128	GSM3169595	TF1	WGS	SC30	ATAC	100	1	278.07	7.5469
SRR7246129	GSM3169596	TF1	WGS	SC31	ATAC	100	1	358.6	8.25297
SRR7246130	GSM3169597	TF1	WGS	SC32	ATAC	100	1	337.37	8.3784
SRR7246131	GSM3169598	TF1	WGS	SC33	ATAC	100	1	346.41	8.00179
SRR7246132	GSM3169599	TF1	WGS	SC34	ATAC	100	1	341.82	9.25465
SRR7246133	GSM3169600	TF1	WGS	SC35	ATAC	100	1	268.39	8.49377
SRR7246134	GSM3169601	TF1	WGS	SC36	ATAC	81.1334	71	10.28	6.65975
SRR7246135	GSM3169602	TF1	WGS	SC37	ATAC	100	1	261.35	8.12237
SRR7246136	GSM3169603	TF1	WGS	SC38	ATAC	100	1	263.5	8.46238
SRR7246137	GSM3169604	TF1	WGS	SC39	ATAC	100	1	223.07	7.77298
SRR7246138	GSM3169605	TF1	WGS	SC40	ATAC	100	1	314.05	8.77648
SRR7246139	GSM3169606	TF1	WGS	SC41	ATAC	100	1	220.67	8.49873
SRR7246140	GSM3169607	TF1	WGS	SC42	ATAC	99.7827	3	69.41	7.7496
SRR7246141	GSM3169608	TF1	WGS	SC43	ATAC	100	1	337.15	7.84533
SRR7246142	GSM3169609	TF1	WGS	SC44	ATAC	100	1	207.31	9.12004
SRR7246143	GSM3169610	TF1	WGS	SC45	ATAC	99.5896	3	42.08	8.05109
SRR7246144	GSM3169611	TF1	WGS	SC46	ATAC	100	1	143.69	8.18862
SRR7246145	GSM3169612	TF1	WGS	SC47	ATAC	100	1	307.58	6.6026
SRR7246146	GSM3169613	TF1	WGS	SC48	ATAC	100	1	190.62	9.14602
