# Supplementary material for: Investigating Human Mitochondrial Genomes in Single Cells
Source: Genes (Basel). 2020 May 11;11(5):534. doi: 10.3390/genes11050534 (PMC7290567; doi:10.3390/genes11050534)
Supplement: Supplementary file 1 [file genes-11-00534-s001.zip › SupplementaryTable5.xlsx]

## Sheet: HT-29_9_cells_WGS
Variant	SRR1777251	SRR1777253	SRR1777256	SRR1777260	SRR1777262	SRR1777264	SRR1777266	SRR1777268	SRR1777271	AF	IsInBulk	meanHF	minHF	maxHF
10398_A_G	1	1	1	1	1	1	1	1	1	1	0	0.998556	0.991	1
10550_A_G	1	1	1	1	1	1	1	1	1	1	0	0.991222	0.971	1
10978_A_G	1	1	1	1	1	0	0	1	1	0.777778	0	0.992714	0.983	1
11145_C_A	1	0	1	1	0	0	0	0	0	0.333333	0	0.0633333	0.042	0.099
11299_T_C	1	1	1	1	1	1	1	1	1	1	1	0.997111	0.989	1
114_C_T	1	1	1	1	0	0	0	1	0	0.555556	0	0.9972	0.99	1
11467_A_G	1	1	1	1	1	1	1	1	1	1	0	0.994778	0.977	1
11470_A_G	1	1	1	1	1	1	1	1	1	1	0	0.996556	0.981	1
11719_G_A	1	1	1	1	1	1	0	1	1	0.888889	0	0.99875	0.99	1
1189_T_C	1	1	1	1	0	0	0	1	0	0.555556	0	0.996	0.988	1
11914_G_A	1	1	1	1	1	1	0	1	0	0.777778	1	0.999429	0.996	1
12308_A_G	1	1	1	1	1	1	0	1	0	0.777778	0	0.999429	0.996	1
12372_G_A	1	1	1	1	1	1	0	1	0	0.777778	0	0.998714	0.991	1
12954_T_C	1	1	1	1	0	0	0	1	0	0.555556	0	0.9948	0.979	1
1352_C_T	1	0	0	1	0	0	0	0	0	0.222222	0	0.059	0.041	0.077
13831_C_A	1	1	1	1	0	1	0	0	0	0.555556	0	0.3738	0.274	0.456
1413_T_C	1	1	1	1	0	1	0	1	0	0.666667	0	0.998333	0.99	1
14167_C_T	1	1	1	1	1	1	0	1	0	0.777778	0	0.996714	0.984	1
1438_A_G	1	1	1	1	0	1	0	1	0	0.666667	1	0.996833	0.99	1
14766_C_T	1	1	1	1	1	1	1	1	1	1	0	0.995111	0.977	1
14798_T_C	1	1	1	1	1	1	0	1	1	0.888889	0	0.997	0.992	1
15289_T_C	1	0	1	0	0	0	0	0	0	0.222222	0	0.075	0.062	0.088
15326_A_G	1	1	1	1	1	1	1	1	1	1	0	0.996889	0.991	1
15924_A_G	1	1	1	1	1	1	1	1	1	1	1	0.998889	0.993	1
16224_T_C	1	1	1	1	1	1	0	1	0	0.777778	1	0.987	0.971	1
16234_C_T	1	1	1	1	1	1	0	1	0	0.777778	1	0.997	0.982	1
16311_T_C	1	1	1	1	1	1	0	1	1	0.888889	0	0.998375	0.987	1
16519_T_C	1	1	1	1	0	0	0	1	0	0.555556	0	1	1	1
1811_A_G	1	1	1	1	1	1	1	1	1	1	1	1	1	1
263_A_G	1	1	1	1	0	1	0	1	0	0.666667	0	0.999	0.994	1
2706_A_G	1	1	1	1	1	1	1	1	1	1	0	0.997333	0.976	1
310_T_C	1	1	1	0	0	0	0	1	0	0.444444	0	0.3815	0.188	0.598
3480_A_G	1	1	1	1	1	1	1	1	1	1	0	0.996333	0.976	1
4769_A_G	1	1	1	1	0	0	0	0	0	0.444444	0	1	1	1
497_C_T	1	1	1	1	0	1	0	0	0	0.555556	0	0.9862	0.944	1
5591_G_A	0	1	0	1	0	0	0	0	0	0.222222	0	0.0785	0.074	0.083
7028_C_T	1	1	1	1	0	0	0	0	0	0.444444	0	1	1	1
73_A_G	1	1	1	1	0	0	0	1	0	0.555556	0	1	1	1
73_A_T	1	1	1	1	0	0	0	1	0	0.555556	0	1	1	1
750_A_G	1	1	1	1	1	1	0	1	0	0.777778	0	1	1	1
8860_A_G	1	1	1	1	0	0	0	0	0	0.444444	0	0.99775	0.991	1
9055_G_A	1	1	1	1	1	1	1	1	1	1	0	0.995556	0.982	1
9510_T_C	1	1	1	1	1	0	0	0	1	0.666667	0	0.309167	0.188	0.516
9698_T_C	1	1	1	1	1	1	0	1	1	0.888889	1	0.994625	0.973	1

## Sheet: HT-29_9_cells_WES
Variant	SRR1777252	SRR1777254	SRR1777259	SRR1777261	SRR1777263	SRR1777265	SRR1777267	SRR1777270	SRR1777273	AF	IsInBulk	meanHF	minHF	maxHF
10398_A_G	0	0	0	1	0	0	0	1	0	0.222222	0	1	1	1
10550_A_G	0	0	0	1	0	0	0	1	1	0.333333	1	1	1	1
10978_A_G	0	1	0	1	0	0	0	1	1	0.444444	1	0.9835	0.967	1
11299_T_C	1	1	0	1	1	0	1	1	1	0.777778	1	0.993857	0.97	1
114_C_T	0	0	0	1	0	0	0	1	0	0.222222	1	1	1	1
11467_A_G	1	0	1	1	0	0	0	1	1	0.555556	1	0.9964	0.982	1
11470_A_G	1	0	1	1	0	0	0	1	1	0.555556	1	0.9964	0.982	1
11719_G_A	0	0	0	1	0	0	0	1	1	0.333333	1	0.994667	0.984	1
1189_T_C	0	0	0	1	0	0	0	1	0	0.222222	1	0.9735	0.947	1
11914_G_A	0	0	0	1	0	0	0	1	1	0.333333	1	1	1	1
12308_A_G	0	0	0	1	0	0	0	1	0	0.222222	1	1	1	1
12372_G_A	0	0	0	1	1	0	0	1	1	0.444444	0	1	1	1
12954_T_C	1	1	0	1	1	0	0	1	1	0.666667	1	0.996	0.976	1
13831_C_A	1	1	1	1	0	0	0	1	0	0.555556	0	0.3416	0.275	0.419
1413_T_C	0	0	0	1	0	0	0	1	0	0.222222	1	1	1	1
14167_C_T	1	1	1	1	1	1	1	1	1	1	1	0.997222	0.987	1
1438_A_G	0	0	0	1	0	0	0	1	0	0.222222	1	1	1	1
14766_C_T	0	1	0	1	0	0	0	1	1	0.444444	1	0.98675	0.966	1
14798_T_C	1	1	0	1	1	0	0	1	1	0.666667	1	0.9945	0.967	1
15326_A_G	0	0	0	1	0	0	0	1	1	0.333333	1	1	1	1
15924_A_G	0	0	0	1	1	0	0	1	0	0.333333	1	1	1	1
16224_T_C	0	1	1	1	1	0	0	1	1	0.666667	1	0.995167	0.971	1
16234_C_T	0	1	1	1	1	0	0	1	1	0.666667	1	0.9975	0.985	1
16311_T_C	1	0	1	1	0	0	0	1	1	0.555556	1	1	1	1
16519_T_C	0	0	0	0	0	0	0	1	0	0.111111	1	0.971	0.971	0.971
1811_A_G	0	0	0	1	0	0	0	1	0	0.222222	1	1	1	1
263_A_G	1	0	0	1	0	0	0	1	0	0.333333	1	1	1	1
2706_A_G	0	0	0	1	0	0	0	1	1	0.333333	1	0.907667	0.723	1
310_T_C	0	0	0	1	0	0	0	0	0	0.111111	0	0.677	0.677	0.677
3480_A_G	0	0	0	1	0	0	0	1	1	0.333333	1	0.990667	0.972	1
4769_A_G	0	0	0	1	0	0	0	0	0	0.111111	1	1	1	1
497_C_T	0	0	0	1	0	0	0	1	0	0.222222	1	0.991	0.982	1
7028_C_T	0	0	0	1	0	0	0	0	0	0.111111	1	1	1	1
73_A_G	0	0	0	1	0	0	0	0	0	0.111111	1	1	1	1
73_A_T	0	0	0	1	0	0	0	0	0	0.111111	1	1	1	1
750_A_G	0	0	0	1	0	0	0	1	0	0.222222	1	0.98	0.96	1
8860_A_G	0	0	0	1	0	0	0	0	0	0.111111	0	1	1	1
9055_G_A	0	1	1	1	1	0	0	1	1	0.666667	1	0.995167	0.971	1
9510_T_C	0	0	1	1	1	0	0	0	1	0.444444	0	0.364	0.279	0.444
9698_T_C	0	0	0	1	1	0	0	1	1	0.444444	1	0.99375	0.975	1

## Sheet: TF1_48_cells
Variant	SRR7246099	SRR7246100	SRR7246101	SRR7246102	SRR7246103	SRR7246104	SRR7246105	SRR7246106	SRR7246107	SRR7246108	SRR7246109	SRR7246110	SRR7246111	SRR7246112	SRR7246113	SRR7246114	SRR7246115	SRR7246116	SRR7246117	SRR7246118	SRR7246119	SRR7246120	SRR7246121	SRR7246122	SRR7246123	SRR7246124	SRR7246125	SRR7246126	SRR7246127	SRR7246128	SRR7246129	SRR7246130	SRR7246131	SRR7246132	SRR7246133	SRR7246134	SRR7246135	SRR7246136	SRR7246137	SRR7246138	SRR7246139	SRR7246140	SRR7246141	SRR7246142	SRR7246143	SRR7246144	SRR7246145	SRR7246146	AF
12906_C_T	0	0	0	0	0	0	0	0	0	0	0	0	0	0	0	0	0	0	0	0	0	0	0	0	0	0	0	0	0	0	0	0	0	0	0	0	0	0	0	0	0	0	0	0	0	1	0	0	0.0208333
6455_C_T	1	1	1	1	1	1	1	1	1	1	1	1	1	1	1	1	1	1	1	1	1	1	1	1	1	1	1	1	1	1	1	1	1	1	1	0	1	1	1	1	1	1	1	1	1	1	1	1	0.979167
8563_A_C	0	0	0	0	0	0	0	0	0	0	0	0	0	0	0	0	0	0	0	0	0	0	0	0	0	0	0	0	0	0	0	0	0	0	0	0	0	0	0	0	0	0	0	0	0	1	0	0	0.0208333
199_T_C	1	1	1	1	1	1	1	1	1	1	1	1	1	1	1	1	1	1	1	1	1	0	1	1	1	1	1	1	1	1	1	1	1	1	1	0	1	1	1	1	1	1	1	1	0	1	1	1	0.9375
5351_A_G	1	1	0	1	1	1	0	1	0	0	1	0	1	0	1	0	1	1	1	1	1	0	1	0	1	0	0	0	0	1	1	1	1	1	1	0	1	1	0	1	1	0	1	0	0	0	1	0	0.583333
489_T_C	1	1	1	1	1	1	1	1	1	1	1	1	1	1	1	1	1	1	1	1	1	1	1	1	1	1	1	1	1	1	1	1	1	1	1	0	1	1	1	1	1	1	1	1	1	1	1	1	0.979167
4048_G_A	1	1	1	1	1	1	1	1	0	1	1	1	1	1	1	1	1	1	1	1	1	0	1	0	1	1	1	1	1	1	1	1	1	1	1	0	1	1	1	1	1	1	1	1	0	1	1	1	0.895833
15301_G_A	1	1	1	1	1	1	1	1	1	1	1	1	1	1	1	1	1	1	1	1	1	1	1	1	1	1	1	1	1	1	1	1	1	1	1	0	1	1	1	1	1	1	1	1	0	1	1	1	0.958333
9540_T_C	1	1	1	1	1	1	1	1	1	1	1	1	1	1	1	1	1	1	1	1	1	1	1	1	1	1	1	1	1	1	1	1	1	1	1	0	1	1	1	1	1	1	1	1	1	1	1	1	0.979167
1438_A_G	1	1	1	1	1	1	1	1	1	1	1	1	1	1	1	1	1	1	1	1	1	0	1	1	1	1	1	1	1	1	1	1	1	1	1	0	1	1	1	1	1	0	1	1	0	1	1	1	0.916667
15043_G_A	1	1	1	1	1	1	1	1	1	1	1	1	1	1	1	1	1	1	1	1	1	1	1	1	1	1	1	1	1	1	1	1	1	1	1	0	1	1	1	1	1	1	1	1	1	1	1	1	0.979167
12811_T_C	1	1	1	1	1	1	1	1	1	1	1	1	1	1	1	1	1	1	1	1	1	1	1	1	1	1	1	1	1	1	1	1	1	1	1	0	1	1	1	1	1	1	1	1	1	1	1	1	0.979167
7028_C_T	1	1	0	1	1	1	1	1	0	1	1	1	1	0	1	1	1	1	1	1	1	0	1	0	1	1	1	0	1	1	1	1	1	1	1	0	1	1	1	1	1	0	1	1	0	0	1	1	0.791667
9824_T_C	1	1	1	1	1	1	1	1	1	1	1	1	1	1	1	1	1	1	1	1	1	1	1	1	1	1	1	1	1	1	1	1	1	1	1	0	1	1	1	1	1	1	1	1	1	1	1	1	0.979167
4769_A_G	0	0	0	0	0	0	0	0	0	0	0	0	0	0	0	0	0	0	0	0	0	0	0	0	0	0	0	0	0	0	0	1	0	0	0	0	0	0	0	0	0	0	0	0	0	0	0	0	0.0208333
5460_G_A	1	1	1	1	1	1	1	1	1	1	1	1	1	1	1	1	1	1	1	1	1	1	1	1	1	1	1	1	1	1	1	1	1	1	1	0	1	1	1	1	1	1	1	1	1	1	1	1	0.979167
8684_C_T	0	0	0	0	0	0	0	0	0	0	0	0	0	0	0	0	0	0	0	0	0	0	0	0	0	0	0	0	0	0	0	0	0	0	0	0	0	0	0	0	0	0	0	0	0	1	0	0	0.0208333
2706_A_G	1	1	1	1	1	1	1	1	1	1	1	1	1	1	1	1	1	1	1	1	1	1	1	1	1	1	1	1	1	1	1	1	1	1	1	0	1	1	1	1	1	1	1	1	0	1	1	1	0.958333
12705_C_T	1	1	1	1	1	1	1	1	1	1	1	1	1	1	1	1	1	1	1	1	1	0	1	1	1	1	1	1	1	1	1	1	1	1	1	0	1	1	1	1	1	0	1	1	0	1	1	1	0.916667
150_C_T	1	1	1	1	1	1	1	1	0	1	1	1	1	1	1	1	1	1	1	1	1	1	1	1	1	1	1	1	1	1	1	1	1	1	1	0	1	1	1	1	1	0	1	1	0	1	1	1	0.916667
15326_A_G	1	1	1	1	1	1	1	1	1	1	1	1	1	1	1	1	1	1	1	1	1	1	1	1	1	1	1	1	1	1	1	1	1	1	1	0	1	1	1	1	1	1	1	1	1	1	1	1	0.979167
4071_C_T	1	1	1	1	1	1	1	1	0	1	1	1	1	0	1	1	1	1	1	1	1	0	1	0	1	1	1	0	1	1	1	1	1	1	1	0	1	1	1	1	1	0	1	1	0	1	1	1	0.833333
10400_C_T	1	1	1	1	1	1	1	1	1	1	1	1	1	1	1	1	1	1	1	1	1	0	1	1	1	1	1	1	1	1	1	1	1	1	1	0	1	1	1	1	1	1	1	1	0	1	1	1	0.9375
10873_T_C	1	1	1	1	1	1	1	1	1	1	1	1	1	1	1	1	1	1	1	1	1	0	1	1	1	1	1	1	1	1	1	1	1	1	1	0	1	1	1	1	1	0	1	1	0	1	1	1	0.916667
13239_C_T	0	0	0	0	0	0	0	0	0	0	0	0	0	0	0	0	0	0	0	0	0	0	0	0	0	0	0	0	0	0	0	0	0	0	0	0	0	0	0	0	0	0	0	0	0	1	0	0	0.0208333
73_A_G	1	1	1	1	1	1	1	1	1	1	1	1	1	0	1	1	1	1	1	1	1	0	1	1	1	1	1	1	1	1	1	1	1	1	1	0	1	1	1	1	1	0	1	1	0	1	1	1	0.895833
3572_T_C	0	1	0	1	0	0	1	0	0	0	0	0	0	0	0	0	1	0	0	0	0	0	0	0	0	0	0	0	1	1	0	0	0	1	0	0	1	1	0	0	0	0	0	0	0	0	0	0	0.1875
7684_T_C	1	1	1	1	1	1	1	1	0	1	1	1	1	1	1	1	1	1	1	1	1	0	1	1	1	1	1	0	1	1	1	1	1	1	1	0	1	1	1	1	1	0	1	1	0	1	1	1	0.875
14766_C_T	1	1	0	1	1	1	1	1	0	1	1	1	1	0	1	1	1	1	1	1	1	0	1	0	1	1	1	0	1	1	1	1	1	1	1	0	1	1	1	1	1	0	1	1	0	1	1	1	0.8125
11284_C_T	1	1	1	0	1	0	1	1	1	1	0	1	1	1	1	1	1	1	1	0	1	1	1	1	1	1	1	0	1	1	1	1	1	1	0	0	1	0	1	1	0	0	1	1	0	0	1	1	0.75
16297_T_C	1	1	1	1	1	1	1	1	1	1	1	1	1	1	1	1	1	1	1	1	1	1	1	1	1	1	1	1	1	1	1	1	1	1	1	0	1	1	1	1	1	1	1	1	1	1	1	1	0.979167
16298_T_C	1	1	1	1	1	1	1	1	1	1	1	1	1	1	1	1	1	1	1	1	1	1	1	1	1	1	1	1	1	1	1	1	1	1	1	0	1	1	1	1	1	1	1	1	1	1	1	1	0.979167
10345_T_C	1	1	1	1	1	1	1	1	1	1	1	1	1	1	1	1	1	1	1	1	1	1	1	1	1	1	1	1	1	1	1	1	1	1	1	0	1	1	1	1	1	1	1	1	1	1	1	1	0.979167
12405_C_T	1	1	1	1	1	1	1	1	1	1	1	1	1	1	1	1	1	1	1	1	1	1	1	1	1	1	1	1	1	1	1	1	1	1	1	0	1	1	1	1	1	1	1	1	1	1	1	1	0.979167
750_A_G	1	1	1	1	1	1	1	1	1	1	1	1	1	1	1	1	1	1	1	1	1	1	1	1	1	1	1	1	1	1	1	1	1	1	1	0	1	1	1	1	1	1	1	1	1	1	1	1	0.979167
14783_T_C	1	1	1	1	1	1	1	1	0	1	1	1	1	1	1	1	1	1	1	1	1	0	1	1	1	1	1	0	1	1	1	1	1	1	1	0	1	1	1	1	1	0	1	1	0	1	1	1	0.875
4164_A_G	1	1	1	1	1	1	1	1	0	1	1	0	1	0	1	0	1	1	1	1	1	0	1	0	1	0	0	0	1	1	1	1	1	1	1	0	1	1	0	1	1	0	1	1	0	1	1	0	0.708333
6680_T_C	1	1	1	1	1	1	1	1	0	1	1	1	1	1	1	1	1	1	1	1	1	0	1	1	1	1	1	1	1	1	1	1	1	1	1	0	1	1	1	1	1	0	1	1	0	1	1	1	0.895833
8860_A_G	0	0	0	0	0	0	0	0	0	0	0	0	0	0	0	0	0	0	0	0	0	0	0	0	0	0	0	0	0	0	0	1	0	0	0	0	0	0	0	0	0	0	0	0	0	0	0	0	0.0208333
263_A_G	1	1	1	1	1	1	1	1	0	1	1	1	1	1	1	1	1	1	1	1	1	1	1	1	1	1	1	1	1	1	1	1	1	1	1	0	1	1	1	1	1	0	1	1	0	1	1	1	0.916667
16189_T_C	1	1	1	1	1	1	1	1	0	1	1	0	1	1	1	1	1	1	1	1	1	0	1	0	1	1	0	0	1	1	1	1	1	1	1	0	1	1	1	1	1	0	1	1	0	1	1	1	0.8125
10398_A_G	1	1	1	1	1	1	1	1	1	1	1	1	1	1	1	1	1	1	1	1	1	0	1	1	1	1	1	1	1	1	1	1	1	1	1	0	1	1	1	1	1	1	1	1	0	1	1	1	0.9375
8552_T_C	1	1	1	1	1	1	1	1	1	1	1	1	1	1	1	1	1	1	1	1	1	0	1	0	1	1	1	1	1	1	1	1	1	1	1	0	1	1	1	1	1	0	1	1	0	1	1	1	0.895833
16223_C_T	1	1	1	1	1	1	1	1	0	1	1	1	1	1	1	1	1	1	1	1	1	1	1	1	1	1	1	1	1	1	1	1	1	1	1	0	1	1	1	1	1	1	1	1	1	1	1	1	0.958333
7853_G_A	1	1	1	1	1	1	1	1	1	1	1	1	1	1	1	1	1	1	1	1	1	1	1	1	1	1	1	1	1	1	1	1	1	1	1	0	1	1	1	1	1	1	1	1	0	1	1	1	0.958333
8701_A_G	1	1	1	1	1	1	1	1	0	1	1	1	1	0	1	1	1	1	1	1	1	0	1	1	1	1	1	0	1	1	1	1	1	1	1	0	1	1	1	1	1	0	1	1	0	0	1	1	0.833333
9627_G_A	1	1	1	1	1	1	1	1	1	1	1	1	1	1	1	1	1	1	1	1	1	1	1	1	1	1	1	1	1	1	1	1	1	1	1	0	1	1	1	1	1	1	1	1	1	0	1	1	0.958333
16129_G_A	1	1	1	1	1	1	1	1	1	1	1	1	1	1	1	1	1	1	1	1	1	0	1	1	1	1	1	1	1	1	1	1	1	1	1	0	1	1	1	1	1	1	1	1	1	1	1	1	0.958333
11719_G_A	1	1	1	1	1	1	1	1	0	1	1	1	1	1	1	1	1	1	1	1	1	0	1	1	1	1	1	1	1	1	1	1	1	1	1	0	1	1	1	1	1	1	1	1	0	1	1	1	0.916667
[truncated: 4 more columns]
