# Supplementary material for: Investigating Human Mitochondrial Genomes in Single Cells
Source: Genes (Basel). 2020 May 11;11(5):534. doi: 10.3390/genes11050534 (PMC7290567; doi:10.3390/genes11050534)
Supplement: Supplementary file 1 [file genes-11-00534-s001.zip › SupplementaryTable4.xlsx]

## Sheet: HT-29 cell pairs
Run ID	SRA_Sample	Protocol	Cell Type	Sequencing
SRR1777243	SRS829041	unamplified bulk	HT-29	WGS
SRR1777245	SRS829040	DOP-PCR	HT-29	WGS
SRR1777248	SRS829044	DOP-PCR	HT-29	WGS
SRR1777251	SRS829046	eWGA	HT-29	WGS
SRR1777253	SRS829049	eWGA	HT-29	WGS
SRR1777274	SRS829064	MALBAC	HT-29	WGS
SRR1777278	SRS829066	MALBAC	HT-29	WGS
SRR1777279	SRS829067	MDA	HT-29	WGS
SRR1777281	SRS829068	MDA	HT-29	WGS

## Sheet: HT-29 cells eWGA
Run ID	SRA_Sample	Protocol	Cell Type	Sequencing
SRR1777251	SRS829046	eWGA	HT-29	WGS
SRR1777253	SRS829049	eWGA	HT-29	WGS
SRR1777256	SRS829050	eWGA	HT-29	WGS
SRR1777260	SRS829052	eWGA	HT-29	WGS
SRR1777262	SRS829054	eWGA	HT-29	WGS
SRR1777264	SRS829055	eWGA	HT-29	WGS
SRR1777266	SRS829059	eWGA	HT-29	WGS
SRR1777268	SRS829060	eWGA	HT-29	WGS
SRR1777271	SRS829062	eWGA	HT-29	WGS
SRR1777252	SRS829047	eWGA	HT-29	WES
SRR1777254	SRS829048	eWGA	HT-29	WES
SRR1777259	SRS829051	eWGA	HT-29	WES
SRR1777261	SRS829053	eWGA	HT-29	WES
SRR1777263	SRS829056	eWGA	HT-29	WES
SRR1777265	SRS829057	eWGA	HT-29	WES
SRR1777267	SRS829058	eWGA	HT-29	WES
SRR1777270	SRS829061	eWGA	HT-29	WES
SRR1777273	SRS829063	eWGA	HT-29	WES
