# Supplementary material for: Investigating Human Mitochondrial Genomes in Single Cells
Source: Genes (Basel). 2020 May 11;11(5):534. doi: 10.3390/genes11050534 (PMC7290567; doi:10.3390/genes11050534)
Supplement: Supplementary file 1 [file genes-11-00534-s001.zip › SupplementaryTable3.xlsx]

## Sheet: SRR1777287 vs SRR1777288
All	C1	C2	Comm	%Comm	Inbulk	%BulkFound	Corr	pval	FreqCutoff	CovCutoff	SC1name	SC2name
149	133	134	118	0.791946	63	0.75	0.999987	1.54021e-268	0.01	10	SRR1777287	SRR1777288
149	133	134	118	0.791946	63	0.75	0.999987	1.54021e-268	0.01	30	SRR1777287	SRR1777288
147	133	132	118	0.802721	63	0.75	0.999987	1.54021e-268	0.01	50	SRR1777287	SRR1777288
147	133	132	118	0.802721	63	0.75	0.999987	1.54021e-268	0.01	100	SRR1777287	SRR1777288
147	133	132	118	0.802721	63	0.75	0.999987	1.54021e-268	0.01	200	SRR1777287	SRR1777288
147	133	132	118	0.802721	63	0.75	0.999987	1.54021e-268	0.01	300	SRR1777287	SRR1777288
147	133	132	118	0.802721	63	0.75	0.999987	1.54021e-268	0.01	500	SRR1777287	SRR1777288
147	133	132	118	0.802721	63	0.75	0.999987	1.54021e-268	0.01	750	SRR1777287	SRR1777288
147	133	132	118	0.802721	63	0.75	0.999987	1.54021e-268	0.01	1000	SRR1777287	SRR1777288
101	96	92	87	0.861386	61	0.72619	0.999984	7.00055e-193	0.015	10	SRR1777287	SRR1777288
101	96	92	87	0.861386	61	0.72619	0.999984	7.00055e-193	0.015	30	SRR1777287	SRR1777288
99	96	90	87	0.878788	61	0.72619	0.999984	7.00055e-193	0.015	50	SRR1777287	SRR1777288
99	96	90	87	0.878788	61	0.72619	0.999984	7.00055e-193	0.015	100	SRR1777287	SRR1777288
99	96	90	87	0.878788	61	0.72619	0.999984	7.00055e-193	0.015	200	SRR1777287	SRR1777288
99	96	90	87	0.878788	61	0.72619	0.999984	7.00055e-193	0.015	300	SRR1777287	SRR1777288
99	96	90	87	0.878788	61	0.72619	0.999984	7.00055e-193	0.015	500	SRR1777287	SRR1777288
99	96	90	87	0.878788	61	0.72619	0.999984	7.00055e-193	0.015	750	SRR1777287	SRR1777288
99	96	90	87	0.878788	61	0.72619	0.999984	7.00055e-193	0.015	1000	SRR1777287	SRR1777288
74	71	69	66	0.891892	59	0.702381	0.999964	3.83052e-134	0.03	10	SRR1777287	SRR1777288
74	71	69	66	0.891892	59	0.702381	0.999964	3.83052e-134	0.03	30	SRR1777287	SRR1777288
72	71	67	66	0.916667	59	0.702381	0.999964	3.83052e-134	0.03	50	SRR1777287	SRR1777288
72	71	67	66	0.916667	59	0.702381	0.999964	3.83052e-134	0.03	100	SRR1777287	SRR1777288
72	71	67	66	0.916667	59	0.702381	0.999964	3.83052e-134	0.03	200	SRR1777287	SRR1777288
72	71	67	66	0.916667	59	0.702381	0.999964	3.83052e-134	0.03	300	SRR1777287	SRR1777288
72	71	67	66	0.916667	59	0.702381	0.999964	3.83052e-134	0.03	500	SRR1777287	SRR1777288
72	71	67	66	0.916667	59	0.702381	0.999964	3.83052e-134	0.03	750	SRR1777287	SRR1777288
72	71	67	66	0.916667	59	0.702381	0.999964	3.83052e-134	0.03	1000	SRR1777287	SRR1777288
65	63	61	59	0.907692	59	0.702381	0.992685	4.88092e-54	0.05	10	SRR1777287	SRR1777288
65	63	61	59	0.907692	59	0.702381	0.992685	4.88092e-54	0.05	30	SRR1777287	SRR1777288
63	63	59	59	0.936508	59	0.702381	0.992685	4.88092e-54	0.05	50	SRR1777287	SRR1777288
63	63	59	59	0.936508	59	0.702381	0.992685	4.88092e-54	0.05	100	SRR1777287	SRR1777288
63	63	59	59	0.936508	59	0.702381	0.992685	4.88092e-54	0.05	200	SRR1777287	SRR1777288
63	63	59	59	0.936508	59	0.702381	0.992685	4.88092e-54	0.05	300	SRR1777287	SRR1777288
63	63	59	59	0.936508	59	0.702381	0.992685	4.88092e-54	0.05	500	SRR1777287	SRR1777288
63	63	59	59	0.936508	59	0.702381	0.992685	4.88092e-54	0.05	750	SRR1777287	SRR1777288
63	63	59	59	0.936508	59	0.702381	0.992685	4.88092e-54	0.05	1000	SRR1777287	SRR1777288
65	63	61	59	0.907692	59	0.702381	0.992685	4.88092e-54	0.1	10	SRR1777287	SRR1777288
65	63	61	59	0.907692	59	0.702381	0.992685	4.88092e-54	0.1	30	SRR1777287	SRR1777288
63	63	59	59	0.936508	59	0.702381	0.992685	4.88092e-54	0.1	50	SRR1777287	SRR1777288
63	63	59	59	0.936508	59	0.702381	0.992685	4.88092e-54	0.1	100	SRR1777287	SRR1777288
63	63	59	59	0.936508	59	0.702381	0.992685	4.88092e-54	0.1	200	SRR1777287	SRR1777288
63	63	59	59	0.936508	59	0.702381	0.992685	4.88092e-54	0.1	300	SRR1777287	SRR1777288
63	63	59	59	0.936508	59	0.702381	0.992685	4.88092e-54	0.1	500	SRR1777287	SRR1777288
63	63	59	59	0.936508	59	0.702381	0.992685	4.88092e-54	0.1	750	SRR1777287	SRR1777288
63	63	59	59	0.936508	59	0.702381	0.992685	4.88092e-54	0.1	1000	SRR1777287	SRR1777288

## Sheet: SRR1777290 vs SRR1777291
All	C1	C2	Comm	%Comm	Inbulk	%BulkFound	Corr	pval	FreqCutoff	CovCutoff	SC1name	SC2name
159	146	141	128	0.805031	74	0.880952	0.999811	1.63649e-217	0.01	10	SRR1777290	SRR1777291
157	144	141	128	0.815287	74	0.880952	0.999811	1.63649e-217	0.01	30	SRR1777290	SRR1777291
157	144	141	128	0.815287	74	0.880952	0.999811	1.63649e-217	0.01	50	SRR1777290	SRR1777291
157	144	141	128	0.815287	74	0.880952	0.999811	1.63649e-217	0.01	100	SRR1777290	SRR1777291
157	144	141	128	0.815287	74	0.880952	0.999811	1.63649e-217	0.01	200	SRR1777290	SRR1777291
157	144	141	128	0.815287	74	0.880952	0.999811	1.63649e-217	0.01	300	SRR1777290	SRR1777291
157	144	141	128	0.815287	74	0.880952	0.999811	1.63649e-217	0.01	500	SRR1777290	SRR1777291
155	142	139	126	0.812903	72	0.857143	0.999805	2.7035e-213	0.01	750	SRR1777290	SRR1777291
154	141	138	125	0.811688	71	0.845238	0.999812	1.59754e-212	0.01	1000	SRR1777290	SRR1777291
125	114	113	102	0.816	74	0.880952	0.999762	6.41528e-168	0.015	10	SRR1777290	SRR1777291
123	112	113	102	0.829268	74	0.880952	0.999762	6.41528e-168	0.015	30	SRR1777290	SRR1777291
123	112	113	102	0.829268	74	0.880952	0.999762	6.41528e-168	0.015	50	SRR1777290	SRR1777291
123	112	113	102	0.829268	74	0.880952	0.999762	6.41528e-168	0.015	100	SRR1777290	SRR1777291
123	112	113	102	0.829268	74	0.880952	0.999762	6.41528e-168	0.015	200	SRR1777290	SRR1777291
123	112	113	102	0.829268	74	0.880952	0.999762	6.41528e-168	0.015	300	SRR1777290	SRR1777291
123	112	113	102	0.829268	74	0.880952	0.999762	6.41528e-168	0.015	500	SRR1777290	SRR1777291
121	110	111	100	0.826446	72	0.857143	0.999755	4.91149e-164	0.015	750	SRR1777290	SRR1777291
120	109	110	99	0.825	71	0.845238	0.999764	3.68447e-163	0.015	1000	SRR1777290	SRR1777291
94	91	85	82	0.87234	74	0.880952	0.999653	3.93621e-128	0.03	10	SRR1777290	SRR1777291
92	89	85	82	0.891304	74	0.880952	0.999653	3.93621e-128	0.03	30	SRR1777290	SRR1777291
92	89	85	82	0.891304	74	0.880952	0.999653	3.93621e-128	0.03	50	SRR1777290	SRR1777291
92	89	85	82	0.891304	74	0.880952	0.999653	3.93621e-128	0.03	100	SRR1777290	SRR1777291
92	89	85	82	0.891304	74	0.880952	0.999653	3.93621e-128	0.03	200	SRR1777290	SRR1777291
92	89	85	82	0.891304	74	0.880952	0.999653	3.93621e-128	0.03	300	SRR1777290	SRR1777291
92	89	85	82	0.891304	74	0.880952	0.999653	3.93621e-128	0.03	500	SRR1777290	SRR1777291
90	87	83	80	0.888889	72	0.857143	0.999645	1.41174e-124	0.03	750	SRR1777290	SRR1777291
89	86	82	79	0.88764	71	0.845238	0.999658	1.22055e-123	0.03	1000	SRR1777290	SRR1777291
88	85	79	76	0.863636	74	0.880952	0.99959	6.0463e-116	0.05	10	SRR1777290	SRR1777291
86	83	79	76	0.883721	74	0.880952	0.99959	6.0463e-116	0.05	30	SRR1777290	SRR1777291
86	83	79	76	0.883721	74	0.880952	0.99959	6.0463e-116	0.05	50	SRR1777290	SRR1777291
86	83	79	76	0.883721	74	0.880952	0.99959	6.0463e-116	0.05	100	SRR1777290	SRR1777291
86	83	79	76	0.883721	74	0.880952	0.99959	6.0463e-116	0.05	200	SRR1777290	SRR1777291
86	83	79	76	0.883721	74	0.880952	0.99959	6.0463e-116	0.05	300	SRR1777290	SRR1777291
86	83	79	76	0.883721	74	0.880952	0.99959	6.0463e-116	0.05	500	SRR1777290	SRR1777291
84	81	77	74	0.880952	72	0.857143	0.999581	1.67462e-112	0.05	750	SRR1777290	SRR1777291
83	80	76	73	0.879518	71	0.845238	0.999599	1.17156e-111	0.05	1000	SRR1777290	SRR1777291
88	85	79	76	0.863636	74	0.880952	0.99959	6.0463e-116	0.1	10	SRR1777290	SRR1777291
86	83	79	76	0.883721	74	0.880952	0.99959	6.0463e-116	0.1	30	SRR1777290	SRR1777291
86	83	79	76	0.883721	74	0.880952	0.99959	6.0463e-116	0.1	50	SRR1777290	SRR1777291
86	83	79	76	0.883721	74	0.880952	0.99959	6.0463e-116	0.1	100	SRR1777290	SRR1777291
86	83	79	76	0.883721	74	0.880952	0.99959	6.0463e-116	0.1	200	SRR1777290	SRR1777291
86	83	79	76	0.883721	74	0.880952	0.99959	6.0463e-116	0.1	300	SRR1777290	SRR1777291
86	83	79	76	0.883721	74	0.880952	0.99959	6.0463e-116	0.1	500	SRR1777290	SRR1777291
84	81	77	74	0.880952	72	0.857143	0.999581	1.67462e-112	0.1	750	SRR1777290	SRR1777291
83	80	76	73	0.879518	71	0.845238	0.999599	1.17156e-111	0.1	1000	SRR1777290	SRR1777291
