# Supplementary material for: Investigating Human Mitochondrial Genomes in Single Cells
Source: Genes (Basel). 2020 May 11;11(5):534. doi: 10.3390/genes11050534 (PMC7290567; doi:10.3390/genes11050534)
Supplement: Supplementary file 1 [file genes-11-00534-s001.zip › SupplementaryTable2.xlsx]

## Sheet: SupplementaryTable3
Run ID	Sample Name	Best predicted haplogroup	P_Hg
SRR1777243	HT-bulk	K1a1b1a	100
SRR1777244	HT-bulk.e	K1a1b1a	100
SRR1777245	HT-DOP1	K1a1b1a	100
SRR1777246	HT-DOP1.e	K1a1b1a	100
SRR1777247	HT-DOP1.e	K1a1b1a	100
SRR1777248	HT-DOP2	K1a1b1a	100
SRR1777249	HT-DOP2.e	K1a1b1a	95.122
SRR1777250	HT-DOP2.e	K1a1b1a	95.349
SRR1777251	HT-eWGA1	K1a1b1a	100
SRR1777252	HT-eWGA1.e	K1a1b1a	100
SRR1777253	HT-eWGA2	K1a1b1a	100
SRR1777254	HT-eWGA2.e	K1a1b1a	100
SRR1777255	HT-eWGA2.e	K1a1b1a	100
SRR1777256	HT-eWGA3	K1a1b1a	100
SRR1777257	HT-eWGA3	K1a1b1a	100
SRR1777258	HT-eWGA3.e	K1a1b1a	100
SRR1777259	HT-eWGA3.e	K1a1b1a	100
SRR1777260	HT-eWGA4	K1a1b1a	100
SRR1777261	HT-eWGA4.e	K1a1b1a	100
SRR1777262	HT-eWGA5	K1a1b1a	100
SRR1777263	HT-eWGA5.e	K1a1b1a	100
SRR1777264	HT-eWGA6	K1a1b1a	100
SRR1777265	HT-eWGA6.e	K1a1b1a	100
SRR1777266	HT-eWGA7	K1a1b1a	100
SRR1777267	HT-eWGA7.e	K1a1b1a	100
SRR1777268	HT-eWGA8	K1a1b1a	100
SRR1777269	HT-eWGA8.e	K1a1b1a	100
SRR1777270	HT-eWGA8.e	K1a1b1a	100
SRR1777271	HT-eWGA9	K1a1b1a	100
SRR1777272	HT-eWGA9.e	K1a1b1a	100
SRR1777273	HT-eWGA9.e	K1a1b1a	100
SRR1777274	HT-MAL1	K1a1b1a	97.436
SRR1777275	HT-MAL2.e	-	-
SRR1777276	HT-MAL1.e	-	-
SRR1777277	HT-MAL1.e	-	-
SRR1777278	HT-MAL2	K1a1b1a	97.222
SRR1777279	HT-MDA1	K1a1b1a	100
SRR1777280	HT-MDA1.e	K1a1b1a	100
SRR1777281	HT-MDA2	K1a1b1a	100
SRR1777282	HT-MDA2.e	K1a1b1a	100
SRR1777283	HT-MDA2.e	K1a1b1a	100
SRR1777284	HU-bulk	M7c1b2b	97.959
SRR1777285	HU-bulk	M7c1b2b	97.959
SRR1777286	HU-bulk	M7c1b2b	97.959
SRR1777287	HU-eWGA1	M7c1b2b	97.959
SRR1777288	HU-eWGA1	M7c1b2b	97.959
SRR1777289	HU-eWGA10	F4a1	95.833
SRR1777290	HU-eWGA2	M7c1b2b	97.959
SRR1777291	HU-eWGA2	M7c1b2b	97.959
SRR1777292	HU-eWGA3	M7c1b2b	97.959
SRR1777293	HU-eWGA3	M7c1b2b	97.959
SRR1777294	HU-eWGA4	M7c1b2b	97.959
SRR1777295	HU-eWGA5	M7c1b2b	97.959
SRR1777296	HU-eWGA5	M7c1b2b	97.959
SRR1777297	HU-eWGA6	F4a1a	96.429
SRR1777298	HU-eWGA6	F4a1a	96.429
SRR1777299	HU-eWGA7	F4a1a	96.429
SRR1777300	HU-eWGA7	F4a1a	96.429
SRR1777301	HU-eWGA8	F4a1a	96.429
SRR1777302	HU-eWGA8	F4a1a	96.429
SRR1777303	HU-eWGA9	F4a1a	96.429
SRR1777304	HU-MAL1	M7c1b2b	97.959
SRR1777305	HU-MAL1	M7c1b2b	97.959
SRR1777306	HU-MAL2	-	-
SRR1777307	HU-MDA1	M7c1b2b	97.959
SRR1777308	HU-MDA2	M7c1b2b	97.959
SRR7245896	GSM3169381	M7b1a1a1	100
SRR7246099	GSM3169566	M7b1a1a1	100
SRR7246100	GSM3169567	M7b1a1a1	100
SRR7246101	GSM3169568	M7b1a1a1	100
SRR7246102	GSM3169569	M7b1a1a1	100
SRR7246103	GSM3169570	M7b1a1a1	100
SRR7246104	GSM3169571	M7b1a1a1	100
SRR7246105	GSM3169572	M7b1a1a1	100
SRR7246106	GSM3169573	M7b1a1a1	100
SRR7246107	GSM3169574	M7b1a1a1	100
SRR7246108	GSM3169575	M7b1a1a1	100
SRR7246109	GSM3169576	M7b1a1a1	100
SRR7246110	GSM3169577	M7b1a1a1	100
SRR7246111	GSM3169578	M7b1a1a1	100
SRR7246112	GSM3169579	M7b1a1a1	100
SRR7246113	GSM3169580	M7b1a1a1	100
SRR7246114	GSM3169581	M7b1a1a1	100
SRR7246115	GSM3169582	M7b1a1a1	100
SRR7246116	GSM3169583	M7b1a1a1	100
SRR7246117	GSM3169584	M7b1a1a1	100
SRR7246118	GSM3169585	M7b1a1a1	100
SRR7246119	GSM3169586	M7b1a1a1	100
SRR7246120	GSM3169587	M7b1a1a1	100
SRR7246121	GSM3169588	M7b1a1a1	100
SRR7246122	GSM3169589	M7b1a1a1	100
SRR7246123	GSM3169590	M7b1a1a1	100
SRR7246124	GSM3169591	M7b1a1a1	100
SRR7246125	GSM3169592	M7b1a1a1	100
SRR7246126	GSM3169593	M7b1a1a1	100
SRR7246127	GSM3169594	M7b1a1a1	100
SRR7246128	GSM3169595	M7b1a1a1	100
SRR7246129	GSM3169596	M7b1a1a1	100
SRR7246130	GSM3169597	M7b1a1a1	100
SRR7246131	GSM3169598	M7b1a1a1	100
SRR7246132	GSM3169599	M7b1a1a1	100
SRR7246133	GSM3169600	M7b1a1a1	100
SRR7246134	GSM3169601	M7b1a1a1	93.478
SRR7246135	GSM3169602	M7b1a1a1	100
SRR7246136	GSM3169603	M7b1a1a1	100
SRR7246137	GSM3169604	M7b1a1a1	100
SRR7246138	GSM3169605	M7b1a1a1	100
SRR7246139	GSM3169606	M7b1a1a1	100
SRR7246140	GSM3169607	M7b1a1a1	100
SRR7246141	GSM3169608	M7b1a1a1	100
SRR7246142	GSM3169609	M7b1a1a1	100
SRR7246143	GSM3169610	M7b1a1a1	100
SRR7246144	GSM3169611	M7b1a1a1	100
SRR7246145	GSM3169612	M7b1a1a1	100
SRR7246146	GSM3169613	M7b1a1a1	100
